# Supplementary material for: Transcriptome Analysis Identifies ALCAM Overexpression as a Prognosis Biomarker in Laryngeal Squamous Cell Carcinoma
Source: Cancers (Basel). 2020 Feb 18;12(2):470. doi: 10.3390/cancers12020470 (PMC7072229; doi:10.3390/cancers12020470)
Supplement: Supplementary file 1 [file cancers-12-00470-s001.zip]

Archive with 3 entries (2 files):
- cancers-706732-suppl-final/
- cancers-706732-suppl-final/cancers-706732-suppl-figures.pdf
- cancers-706732-suppl-final/cancers-706732-suppl-table S1.xls
