# Supplementary material for: Transcriptome Analysis Identifies ALCAM Overexpression as a Prognosis Biomarker in Laryngeal Squamous Cell Carcinoma
Source: Cancers (Basel). 2020 Feb 18;12(2):470. doi: 10.3390/cancers12020470 (PMC7072229; doi:10.3390/cancers12020470)
Supplement: Supplementary file 1 [file cancers-12-00470-s001.zip › cancers-706732-suppl-final/cancers-706732-suppl-table S1.xls]

## Sheet: Plan1
ENTREZ_ID	Gene Symbol	log Fold-Change	p-value	adjusted p-value
132724	TMPRSS11B	-6.54825	1.08459e-14	1.19363e-10
49860	CRNN	-5.65312	5.0349e-16	1.10823e-11
10321	CRISP3	-5.43029	6.21092e-12	1.13924e-08
7053	TGM3	-5.19276	6.98807e-10	2.84841e-07
4118	MAL	-5.09261	2.29673e-11	2.02214e-08
84651	SPINK7	-4.97494	2.28621e-07	1.989e-05
284254	DYNAP	-4.83307	1.16667e-13	6.41987e-10
22802	CLCA4	-4.7144	2.68829e-09	7.2161e-07
196374	KRT78	-4.46702	1.62686e-14	1.19363e-10
4312	MMP1	4.45912	4.64873e-07	3.24987e-05
4321	MMP12	4.41772	7.93649e-12	1.1646e-08
8796	SCEL	-4.41194	3.63734e-09	8.60876e-07
28983	TMPRSS11E	-4.35741	4.62624e-07	3.24987e-05
54544	CRCT1	-4.24414	1.42956e-08	2.43923e-06
4322	MMP13	4.13654	2.80824e-08	4.17965e-06
11005	SPINK5	-4.03159	4.04203e-08	5.45822e-06
27179	IL36A	-3.82381	1.21402e-08	2.13774e-06
144568	A2ML1	-3.81056	2.68977e-07	2.2174e-05
85477	SCIN	-3.76106	1.45136e-11	1.6967e-08
51458	RHCG	-3.70391	2.63692e-07	2.19023e-05
3851	KRT4	-3.58932	5.55521e-08	6.75556e-06
163351	GBP6	-3.57883	2.53309e-07	2.14446e-05
339967	TMPRSS11A	-3.54436	3.37235e-05	0.000886945
6696	SPP1	3.53375	7.73171e-07	4.82104e-05
3248	HPGD	-3.53199	8.54412e-08	9.40323e-06
1893	ECM1	-3.47912	7.03495e-13	2.58077e-09
1087	CEACAM7	-3.46337	3.03808e-05	0.00083589
57152	SLURP1	-3.4268	2.22835e-10	1.06627e-07
8909	ENDOU	-3.41486	1.68132e-11	1.73085e-08
8416	ANXA9	-3.24987	6.24914e-10	2.59528e-07
6278	S100A7	3.22906	0.00103686	0.0111655
4316	MMP7	3.18633	2.99843e-05	0.000829127
3918	LAMC2	3.14819	1.17221e-10	6.97339e-08
5320	PLA2G2A	-3.14172	1.51154e-06	8.09501e-05
7051	TGM1	-3.11852	3.75414e-07	2.8011e-05
5507	PPP1R3C	-3.10709	1.80377e-08	2.91931e-06
84518	CNFN	-3.06304	3.49509e-06	0.000150844
54097	FAM3B	-3.04391	3.01361e-07	2.4209e-05
55107	ANO1	3.0027	8.28759e-09	1.57257e-06
79153	GDPD3	-2.99377	2.2434e-11	2.02214e-08
255324	EPGN	-2.96616	3.16423e-08	4.64319e-06
10512	SEMA3C	2.94864	1.26823e-10	7.15769e-08
83886	PRSS27	-2.93552	1.56477e-11	1.72211e-08
6707	SPRR3	-2.90308	2.18066e-05	0.00064341
131	ADH7	-2.90016	4.38428e-06	0.000181162
10563	CXCL13	2.89411	0.000112189	0.00217375
342897	NCCRP1	-2.87243	1.9867e-09	5.67913e-07
5493	PPL	-2.86439	1.10559e-10	6.95292e-08
83699	SH3BGRL2	-2.8416	8.14822e-10	3.20269e-07
143662	MUC15	-2.82102	3.14065e-05	0.000853442
22915	MMRN1	-2.80616	1.59527e-07	1.49419e-05
26085	KLK13	-2.79458	3.23231e-05	0.000864476
29943	PADI1	-2.7897	6.91573e-12	1.1646e-08
3557	IL1RN	-2.76266	1.1134e-07	1.15056e-05
2012	EMP1	-2.75021	1.80523e-11	1.73085e-08
4008	LMO7	-2.7464	2.06996e-07	1.83807e-05
3624	INHBA	2.65618	6.62212e-07	4.3013e-05
80157	CWH43	-2.65038	4.49522e-07	3.18149e-05
10894	LYVE1	-2.64966	1.61432e-09	5.2254e-07
1048	CEACAM5	-2.6463	0.00118187	0.0123291
50617	ATP6V0A4	-2.64605	1.97506e-09	5.67913e-07
135250	RAET1E	-2.63318	1.48277e-08	2.4914e-06
3576	CXCL8	2.61062	6.48678e-06	0.000251374
285386	TPRG1	-2.60282	5.64237e-09	1.1394e-06
4314	MMP3	2.5973	0.00011738	0.00222729
3860	KRT13	-2.59276	8.73594e-06	0.000314566
374897	SBSN	-2.5473	0.000255158	0.00400306
3606	IL18	-2.54305	6.03165e-07	3.97444e-05
57402	S100A14	-2.52935	1.18332e-06	6.66141e-05
84239	ATP13A4	-2.52907	3.34812e-07	2.61439e-05
6366	CCL21	-2.52532	7.75722e-05	0.0016545
7941	PLA2G7	2.49488	5.20276e-08	6.44807e-06
1571	CYP2E1	-2.48865	1.17617e-11	1.61804e-08
2568	GABRP	-2.47522	0.00041205	0.00574671
4319	MMP10	2.46621	2.4659e-05	0.000711362
149428	BNIPL	-2.4499	5.79142e-08	6.92799e-06
89778	SERPINB11	-2.44922	1.39087e-05	0.000449149
1475	CSTA	-2.42385	2.5254e-06	0.000118522
57822	GRHL3	-2.42015	1.65022e-06	8.68973e-05
79098	C1orf116	-2.41471	1.97716e-08	3.15357e-06
4072	EPCAM	2.41312	2.37815e-05	0.000688755
2681	GGTA1P	-2.41272	5.05745e-09	1.06221e-06
6338	SCNN1B	-2.41164	4.56804e-09	9.85757e-07
64208	POPDC3	2.40746	5.89577e-07	3.90879e-05
169166	SNX31	-2.40236	1.56523e-09	5.14212e-07
7739	ZNF185	-2.39574	1.14204e-09	4.05443e-07
793	CALB1	2.39547	0.00484302	0.0341119
6820	SULT2B1	-2.39028	2.18372e-07	1.92352e-05
120224	TMEM45B	-2.38996	2.82724e-05	0.000792837
6364	CCL20	2.38337	0.000123217	0.00230819
3486	IGFBP3	2.38109	2.55568e-11	2.08344e-08
3620	IDO1	2.33169	3.36117e-05	0.000886945
4318	MMP9	2.31985	2.48585e-06	0.000117825
3627	CXCL10	2.31881	0.00168104	0.0158107
5083	PAX9	-2.30384	1.07691e-08	1.92715e-06
23328	SASH1	-2.29309	8.33366e-13	2.62046e-09
55	ACPP	-2.28221	3.43705e-09	8.35768e-07
126868	MAB21L3	-2.27774	1.19721e-07	1.20879e-05
10103	TSPAN1	2.27093	0.00215253	0.0190278
79852	EPHX3	-2.25956	1.20344e-05	0.000401346
8842	PROM1	2.25176	0.00440307	0.0319487
84659	RNASE7	-2.23569	1.45209e-05	0.000464563
79983	POF1B	-2.23431	0.000108608	0.00212508
7045	TGFBI	2.23273	4.00663e-09	8.99896e-07
79755	ZNF750	-2.22427	7.12013e-06	0.00026928
83543	AIF1L	-2.19986	1.98132e-10	9.89036e-08
8850	KAT2B	-2.18675	1.80862e-11	1.73085e-08
56300	IL36G	2.17846	0.000448905	0.00613153
79071	ELOVL6	-2.17797	3.90245e-07	2.8728e-05
80329	ULBP1	2.16392	0.00317829	0.0251013
9120	SLC16A6	-2.1518	9.91348e-08	1.06442e-05
154664	ABCA13	2.15131	0.000324847	0.00479237
91851	CHRDL1	-2.14813	3.91584e-08	5.38697e-06
29760	BLNK	-2.14017	1.45671e-10	7.82043e-08
8538	BARX2	-2.13741	1.72621e-10	8.83617e-08
8000	PSCA	-2.13545	0.000274687	0.0042321
6373	CXCL11	2.13433	0.00748666	0.0461723
266977	ADGRF1	-2.12342	0.000105575	0.00208226
266977	ADGRF1	-2.12124	0.00101381	0.0109817
4015	LOX	2.11756	1.66681e-07	1.55459e-05
5054	SERPINE1	2.11708	2.03813e-06	0.000100586
4969	OGN	-2.10131	9.12752e-05	0.00186024
9022	CLIC3	-2.08261	2.49042e-12	5.48167e-09
218	ALDH3A1	-2.08244	4.78376e-05	0.00115837
401138	AMTN	2.0793	0.000456342	0.00619278
84290	CAPNS2	-2.07846	4.37261e-05	0.00108384
440173	LOC440173	2.07462	7.47288e-05	0.00161419
55076	TMEM45A	2.07042	0.000114537	0.002204
2537	IFI6	2.06331	0.000152609	0.00270893
5744	PTHLH	2.0572	6.70459e-06	0.000257548
2069	EREG	-2.03303	9.6361e-06	0.000336936
4680	CEACAM6	-2.01772	0.00389012	0.0290946
125981	ACER1	-2.01689	1.25335e-06	6.92089e-05
10568	SLC34A2	2.01604	0.00527576	0.036221
3579	CXCR2	-2.01556	8.10308e-10	3.20269e-07
84239	ATP13A4	-2.00839	3.78899e-08	5.25171e-06
3983	ABLIM1	-2.0013	4.87677e-10	2.10476e-07
4645	MYO5B	-1.99891	1.2831e-07	1.27793e-05
131177	FAM3D	-1.99811	1.54578e-06	8.23092e-05
5217	PFN2	1.9979	7.1973e-06	0.000270711
204219	CERS3	-1.99772	0.000130108	0.00240051
143098	MPP7	-1.99762	4.39618e-08	5.77691e-06
25890	ABI3BP	-1.99453	0.000649666	0.00798425
64778	FNDC3B	1.986	9.77596e-10	3.58631e-07
55214	P3H2	1.98145	1.68076e-05	0.000520327
51316	PLAC8	-1.98082	0.00738535	0.0457273
116832	RPL39L	1.97898	2.61893e-07	2.18353e-05
3437	IFIT3	1.97825	0.000359869	0.00518395
145226	RDH12	-1.97528	0.000246544	0.00389568
57579	FAM135A	-1.97375	1.61854e-06	8.54335e-05
634	CEACAM1	-1.973	9.24574e-07	5.57556e-05
118932	ANKRD22	-1.95966	1.60594e-06	8.49719e-05
3713	IVL	-1.95007	0.000144408	0.00260324
115548	FCHO2	-1.9488	6.76876e-07	4.36912e-05
196264	MPZL3	-1.9348	2.23304e-09	6.30146e-07
81831	NETO2	1.93338	1.46148e-05	0.000466888
4430	MYO1B	1.9282	1.44323e-08	2.44362e-06
29841	GRHL1	-1.91849	3.53902e-08	5.02564e-06
55450	CAMK2N1	-1.91782	1.23801e-05	0.000410959
56937	PMEPA1	1.91732	1.35877e-07	1.33517e-05
66002	CYP4F12	-1.91408	3.81652e-07	2.83802e-05
2878	GPX3	-1.91097	1.46793e-07	1.41713e-05
118430	MUCL1	1.90826	0.000826664	0.0094989
4320	MMP11	1.90397	1.36583e-06	7.40478e-05
6785	ELOVL4	-1.89635	0.000196055	0.00327441
10964	IFI44L	1.89569	0.00438788	0.0319067
64855	FAM129B	-1.8937	9.80577e-13	2.69794e-09
6698	SPRR1A	-1.878	0.00729142	0.0452854
4084	MXD1	-1.874	1.1098e-06	6.34491e-05
55001	TTC22	-1.87378	1.17353e-09	4.10009e-07
55287	TMEM40	-1.87199	1.25136e-06	6.92089e-05
3131	HLF	-1.87152	2.57364e-07	2.16385e-05
79679	VTCN1	1.8693	0.0004547	0.00618184
23086	EXPH5	-1.86662	2.10915e-06	0.000102709
5874	RAB27B	-1.86517	5.33165e-06	0.000212599
117157	SH2D1B	-1.86499	2.74098e-05	0.000776469
22885	ABLIM3	-1.86368	2.03312e-08	3.21949e-06
1992	SERPINB1	-1.86253	3.84778e-07	2.85163e-05
5328	PLAU	1.8602	3.91594e-06	0.000164268
9712	USP6NL	-1.85881	6.19052e-09	1.2166e-06
79088	ZNF426	-1.85435	8.28611e-06	0.000302463
730	C7	-1.84498	6.51881e-05	0.00145967
387695	C10orf99	-1.84339	0.00446259	0.032237
7850	IL1R2	-1.83924	4.03758e-07	2.93304e-05
1847	DUSP5	-1.83029	2.2411e-07	1.9653e-05
1009	CDH11	1.82823	3.53323e-05	0.000920395
4291	MLF1	1.82704	4.45107e-06	0.000182707
586	BCAT1	1.82298	2.98553e-06	0.000133025
9407	TMPRSS11D	-1.82295	0.00348449	0.0268547
200879	LIPH	-1.81842	0.000634962	0.00786502
201799	TMEM154	-1.81104	1.81569e-06	9.27264e-05
100133941	CD24	-1.80979	6.85705e-07	4.41317e-05
3655	ITGA6	1.80627	9.40596e-10	3.50906e-07
10529	NEBL	-1.79887	4.12361e-05	0.0010385
1277	COL1A1	1.79879	0.000377859	0.00539699
9447	AIM2	1.79776	8.5573e-05	0.00177358
6272	SORT1	-1.7956	4.45749e-06	0.000182707
79919	C2orf54	-1.79347	2.79218e-13	1.22917e-09
255394	TCP11L2	-1.79133	3.81637e-09	8.84021e-07
1740	DLG2	-1.7913	5.29823e-09	1.10018e-06
79949	PLEKHS1	1.78631	0.00477094	0.0337787
726	CAPN5	-1.78546	1.42231e-08	2.43923e-06
9315	NREP	1.78489	1.98505e-07	1.77614e-05
10468	FST	1.78368	7.53514e-06	0.000281112
9068	ANGPTL1	-1.78274	2.37655e-05	0.000688755
7128	TNFAIP3	1.78195	6.75355e-07	4.36912e-05
57111	RAB25	-1.77896	1.35079e-07	1.33329e-05
13	AADAC	-1.77323	0.00029418	0.00444724
115362	GBP5	1.77267	0.000126598	0.00235549
43849	KLK12	-1.7703	6.53563e-05	0.00146091
3434	IFIT1	1.76328	0.00561185	0.0379723
80736	SLC44A4	1.76034	0.00267445	0.0221139
23171	GPD1L	-1.75685	1.46012e-07	1.4158e-05
5275	SERPINB13	-1.75153	0.000351375	0.0050782
3866	KRT15	-1.74208	0.00290425	0.023554
5307	PITX1	-1.74093	3.62487e-09	8.60876e-07
27076	LYPD3	-1.73946	7.7991e-06	0.000289862
26998	FETUB	-1.73875	0.00124638	0.0128317
286343	LURAP1L	1.73647	2.35461e-05	0.000683838
137797	LYPD2	-1.73457	8.44653e-06	0.000306793
10406	WFDC2	1.73081	0.00248877	0.0210289
9322	TRIP10	-1.72695	1.22704e-12	3.00094e-09
57228	SMAGP	-1.72573	5.21447e-08	6.44807e-06
360	AQP3	-1.725	0.00107485	0.0114848
10561	IFI44	1.71779	0.000550008	0.00709627
51280	GOLM1	1.71563	0.000622878	0.00777661
91543	RSAD2	1.71128	0.00106444	0.0113846
5753	PTK6	-1.70839	1.22293e-09	4.1412e-07
1303	COL12A1	1.70562	8.65575e-05	0.00179062
5412	UBL3	-1.70264	8.72355e-08	9.50565e-06
1675	CFD	-1.70198	1.38097e-10	7.59913e-08
12	SERPINA3	1.69984	0.00664821	0.0426132
56648	EIF5A2	1.69911	7.48759e-05	0.00161578
2786	GNG4	-1.69903	1.82414e-06	9.29423e-05
51228	GLTP	-1.69799	1.72098e-06	8.95519e-05
26285	CLDN17	-1.69668	0.00254694	0.0213809
2919	CXCL1	1.69662	8.36601e-05	0.00174214
3371	TNC	1.69533	0.000244315	0.0038751
10644	IGF2BP2	1.69472	1.0801e-05	0.000365763
1734	DIO2	-1.69224	1.10571e-05	0.000372707
10631	POSTN	1.67997	0.00740976	0.0458136
55740	ENAH	1.67839	4.85623e-12	9.71731e-09
55601	DDX60	1.67833	0.000237864	0.00379944
29986	SLC39A2	-1.67385	4.46781e-05	0.00109756
81617	CAB39L	-1.67088	2.16556e-05	0.000640673
6596	HLTF	1.66791	3.3677e-05	0.000886945
374918	IGFL1	-1.66765	0.000540268	0.00699931
6532	SLC6A4	-1.66732	2.96349e-05	0.000820495
9415	FADS2	1.66698	0.000191515	0.00322281
9248	GPR50	1.66152	0.00569563	0.0383501
11012	KLK11	-1.65764	0.000440046	0.00605366
80740	LY6G6C	-1.6547	0.00151642	0.0147755
23231	SEL1L3	1.65353	7.03895e-05	0.00153705
121551	BTBD11	-1.6531	1.65898e-08	2.72507e-06
54829	ASPN	1.65263	0.0022685	0.0196738
1836	SLC26A2	-1.65091	3.173e-05	0.000857995
1583	CYP11A1	-1.64783	1.50334e-07	1.44498e-05
5029	P2RY2	-1.64411	7.89334e-08	8.85095e-06
170959	ZNF431	-1.64132	1.14917e-07	1.17104e-05
245973	ATP6V1C2	-1.63689	0.000179631	0.00306977
22807	IKZF2	-1.63493	7.48585e-07	4.70775e-05
84708	LNX1	-1.63478	7.08164e-08	8.13254e-06
4052	LTBP1	1.62641	1.58815e-07	1.49388e-05
629	CFB	1.62523	0.0058692	0.0390411
2201	FBN2	1.62192	0.000341531	0.00496201
338324	S100A7A	1.62099	0.00259894	0.0216851
1382	CRABP2	-1.61621	0.0010521	0.0112855
126410	CYP4F22	-1.61591	7.26639e-05	0.001582
11279	KLF8	-1.61201	8.71554e-08	9.50565e-06
115908	CTHRC1	1.60872	9.31607e-06	0.000329722
64097	EPB41L4A	-1.60801	4.4767e-06	0.000183154
9743	ARHGAP32	-1.6022	2.35822e-08	3.68133e-06
684	BST2	1.601	0.00373691	0.0282657
29967	LRP12	1.60026	2.04058e-05	0.000614434
29766	TMOD3	-1.59745	2.93226e-10	1.29084e-07
7345	UCHL1	1.59533	0.000268519	0.00416754
115817	DHRS1	-1.5929	9.05223e-07	5.47387e-05
4237	MFAP2	1.58369	2.75537e-07	2.25459e-05
2335	FN1	1.58184	0.00157881	0.0151421
84706	GPT2	-1.58071	2.42853e-11	2.05594e-08
140576	S100A16	-1.57813	3.52073e-07	2.67785e-05
5017	OVOL1	-1.57635	3.54e-05	0.000921029
54210	TREM1	1.57545	6.12114e-06	0.000239737
30845	EHD3	-1.57507	1.65147e-09	5.2388e-07
2162	F13A1	-1.57264	0.000831761	0.00953039
124975	GGT6	-1.56707	5.91772e-08	7.04081e-06
8038	ADAM12	1.56646	0.000105251	0.00207774
151963	MB21D2	1.56375	9.16095e-05	0.00186241
55343	SLC35C1	-1.55919	5.83249e-09	1.16708e-06
401152	C4orf3	-1.55894	0.00103968	0.011185
9562	MINPP1	1.55857	8.21782e-07	5.03851e-05
8824	CES2	-1.5537	2.39693e-08	3.71542e-06
56892	C8orf4	1.55283	0.000345497	0.00500641
114771	PGLYRP3	-1.55072	0.00133446	0.0135201
9245	GCNT3	-1.55007	0.00315713	0.024997
79658	ARHGAP10	-1.54814	5.03808e-10	2.13256e-07
8549	LGR5	1.5476	0.00633476	0.0411797
129642	MBOAT2	-1.54452	3.59458e-05	0.000931922
84952	CGNL1	-1.54065	3.11391e-09	7.9698e-07
6280	S100A9	-1.53801	0.000324699	0.00479237
115572	FAM46B	-1.53554	5.99429e-06	0.000235802
54682	MANSC1	-1.5348	6.39916e-05	0.00144168
51195	RAPGEFL1	-1.53076	0.000213172	0.00349637
4495	MT1G	-1.52675	0.000956766	0.0105778
90102	PHLDB2	1.52092	1.73225e-05	0.000535512
284340	CXCL17	-1.51805	0.00684579	0.0434494
57211	ADGRG6	-1.51802	0.000127306	0.00236068
219736	STOX1	1.51305	0.00154055	0.0149117
147339	C18orf25	-1.51299	1.20566e-06	6.72946e-05
55144	LRRC8D	1.51258	5.42973e-09	1.10717e-06
5166	PDK4	-1.51184	0.00116156	0.0121922
7082	TJP1	-1.51146	2.83265e-09	7.42255e-07
4925	NUCB2	-1.50854	4.59811e-05	0.00112455
5226	PGD	-1.50773	7.09395e-08	8.13254e-06
4811	NID1	1.50647	2.17737e-06	0.000105332
51330	TNFRSF12A	1.50395	8.879e-06	0.000317266
3914	LAMB3	1.49998	9.07287e-09	1.67818e-06
64777	RMND5B	-1.49867	5.33037e-11	4.19024e-08
4233	MET	1.49721	3.40803e-08	4.87105e-06
79875	THSD4	-1.49712	3.32375e-08	4.8131e-06
54869	EPS8L1	-1.49537	9.62039e-09	1.75004e-06
7130	TNFAIP6	1.49253	0.000109704	0.00213879
1580	CYP4B1	-1.49018	0.00595987	0.0394703
219790	RTKN2	-1.48616	4.45136e-05	0.00109474
3433	IFIT2	1.48569	0.0003127	0.00466169
84283	TMEM79	-1.48518	6.45153e-06	0.000250449
55313	CPPED1	-1.48496	1.75936e-09	5.3785e-07
1573	CYP2J2	-1.48202	1.52615e-09	5.0897e-07
7074	TIAM1	-1.4807	1.04591e-07	1.10151e-05
22949	PTGR1	-1.48055	3.63135e-05	0.000940348
4301	MLLT4	-1.4752	1.22762e-07	1.23384e-05
6529	SLC6A1	-1.47443	7.96702e-08	8.85667e-06
9532	BAG2	1.47359	1.54813e-06	8.23092e-05
54503	ZDHHC13	-1.47231	1.08534e-06	6.2538e-05
27074	LAMP3	1.47221	0.000127176	0.00236068
5218	CDK14	1.46986	1.09105e-05	0.000368896
214	ALCAM	1.46909	0.00199382	0.0179934
23462	HEY1	1.46803	0.000886565	0.0100382
26579	MYEOV	-1.46629	0.00157849	0.0151421
9749	PHACTR2	-1.46382	1.78702e-06	9.18098e-05
9982	FGFBP1	-1.45488	0.0016708	0.0157566
5292	PIM1	-1.45409	3.39665e-08	4.87105e-06
1687	DFNA5	1.45169	2.13227e-05	0.000634234
23218	NBEAL2	-1.44605	2.38682e-09	6.65017e-07
64236	PDLIM2	-1.44599	7.5298e-12	1.1646e-08
81618	ITM2C	1.4428	2.72691e-07	2.23963e-05
51454	GULP1	-1.44112	0.00141232	0.0140522
10874	NMU	-1.43974	4.32326e-08	5.73248e-06
5947	RBP1	1.43941	0.00092278	0.010326
9023	CH25H	-1.43927	0.000144225	0.00260208
27299	ADAMDEC1	1.43919	0.000373087	0.00533594
51097	SCCPDH	1.43433	1.30212e-06	7.12432e-05
55602	CDKN2AIP	-1.43427	3.86209e-06	0.000163793
130576	LYPD6B	1.43213	5.78153e-05	0.00133393
1946	EFNA5	-1.43131	6.32569e-05	0.00143343
871	SERPINH1	1.43127	3.25734e-07	2.58835e-05
6999	TDO2	1.42949	0.000397968	0.00560798
6337	SCNN1A	-1.42817	0.00314724	0.0249366
1293	COL6A3	1.42623	0.00179957	0.0166151
9540	TP53I3	-1.41863	3.79078e-09	8.84021e-07
8638	OASL	1.40692	0.000401	0.00564348
6480	ST6GAL1	1.40479	0.00330615	0.0258422
83992	CTTNBP2	-1.40287	1.885e-07	1.71449e-05
831	CAST	-1.40249	3.686e-08	5.20081e-06
2998	GYS2	-1.40235	4.50709e-06	0.000184055
79085	SLC25A23	-1.39993	1.79641e-09	5.41653e-07
84058	WDR54	1.39987	1.43673e-07	1.40469e-05
9980	DOPEY2	-1.3993	8.60783e-10	3.32398e-07
64787	EPS8L2	-1.39834	8.38817e-11	5.95587e-08
10602	CDC42EP3	1.39433	1.65891e-05	0.000516469
28966	SNX24	-1.38954	1.03225e-07	1.09316e-05
2706	GJB2	-1.38748	0.00478262	0.0338272
255928	SYT14	1.38432	0.00024823	0.00391669
6286	S100P	-1.38337	0.00738355	0.0457273
10962	MLLT11	1.38233	0.0063129	0.0410662
79695	GALNT12	-1.38199	1.70558e-06	8.93754e-05
23175	LPIN1	-1.38167	1.98028e-07	1.77614e-05
5329	PLAUR	1.38108	6.66251e-06	0.000256378
9525	VPS4B	-1.37823	3.45531e-09	8.35768e-07
27071	DAPP1	-1.3754	5.49418e-07	3.70861e-05
8406	SRPX	-1.37439	0.000499951	0.00662917
53373	TPCN1	-1.37336	1.56071e-08	2.60248e-06
8942	KYNU	1.37193	0.001243	0.0128089
5327	PLAT	1.37082	0.000667232	0.00813203
5324	PLAG1	1.37007	0.000638889	0.00789589
4953	ODC1	1.36925	0.000888928	0.0100506
27134	TJP3	-1.36822	9.38629e-06	0.000330563
80381	CD276	1.36623	3.37346e-09	8.35768e-07
387882	C12orf75	1.35504	0.00359693	0.0274614
146433	IL34	-1.35338	9.18741e-10	3.48662e-07
90527	DUOXA1	-1.35219	1.53283e-07	1.46057e-05
1830	DSG3	-1.35052	3.02076e-05	0.000832165
7058	THBS2	1.34925	0.000869416	0.00987447
330	BIRC3	1.34747	0.000166089	0.00289224
2768	GNA12	1.34651	1.20459e-09	4.1412e-07
57614	KIAA1468	-1.34483	9.28717e-09	1.7035e-06
157506	RDH10	1.34349	0.000101206	0.00201386
93035	PKHD1L1	-1.34332	1.14138e-10	6.97339e-08
483	ATP1B3	1.34235	0.000144783	0.00260575
10160	FARP1	1.3407	0.000148468	0.00265254
116123	FMO9P	-1.33842	8.26098e-06	0.000302047
7263	TST	-1.33657	2.10938e-05	0.000629126
1829	DSG2	1.33644	0.000132351	0.00243374
7105	TSPAN6	-1.33314	3.30461e-05	0.000878706
4048	LTA4H	-1.33159	2.26785e-07	1.98086e-05
56169	GSDMC	-1.33156	0.0035754	0.0273163
224	ALDH3A2	-1.32738	4.49402e-07	3.18149e-05
55785	FGD6	1.32729	1.39883e-06	7.54649e-05
22798	LAMB4	-1.32721	3.65205e-05	0.000942384
55057	AIM1L	-1.32686	3.85562e-09	8.84021e-07
134266	GRPEL2	-1.32588	5.18834e-06	0.000208312
2151	F2RL2	1.32343	0.0022886	0.0198169
1824	DSC2	-1.3227	2.08695e-05	0.000625638
23531	MMD	1.32253	4.56313e-05	0.00111764
8542	APOL1	1.32076	0.00304204	0.0243485
2191	FAP	1.31988	0.000793503	0.00925095
84525	HOPX	-1.31829	7.74017e-11	5.82414e-08
4060	LUM	1.31599	0.00717792	0.0448226
26064	RAI14	1.31518	9.16151e-05	0.00186241
22996	TTC39A	-1.3105	1.85842e-05	0.000572909
2041	EPHA1	-1.31034	4.80596e-07	3.33703e-05
57415	C3orf14	-1.30855	0.000441569	0.00606703
5362	PLXNA2	-1.30819	1.00701e-07	1.07598e-05
22978	NT5C2	-1.3075	2.47333e-07	2.10195e-05
79781	IQCA1	1.30517	0.000222156	0.00360345
2831	NPBWR1	1.30358	0.000125795	0.00234254
9319	TRIP13	1.30247	4.80884e-05	0.001162
3134	HLA-F	1.30223	8.09318e-06	0.00029839
5075	PAX1	-1.30093	0.000599047	0.0075649
146691	TOM1L2	-1.30007	3.36137e-07	2.61439e-05
5742	PTGS1	-1.29871	0.000329265	0.00483485
11226	GALNT6	1.29785	3.55818e-07	2.68216e-05
56963	RGMA	-1.29692	1.66606e-09	5.2388e-07
857	CAV1	1.29389	1.05352e-07	1.10424e-05
9748	SLK	-1.29349	7.93804e-11	5.82414e-08
379	ARL4D	-1.29281	7.05815e-07	4.47714e-05
7006	TEC	-1.29262	4.4169e-09	9.72203e-07
6646	SOAT1	1.29239	9.90779e-07	5.90879e-05
131450	CD200R1	-1.29155	0.000565633	0.00725111
4973	OLR1	1.28947	0.00073274	0.00871803
2882	GPX7	1.28905	2.58469e-05	0.000737894
58528	RRAGD	-1.28819	2.41033e-07	2.08054e-05
2026	ENO2	1.28817	0.000208653	0.00343505
2273	FHL1	-1.28614	0.00499357	0.03478
25932	CLIC4	1.28567	1.85614e-07	1.70397e-05
26020	LRP10	-1.28493	1.15001e-08	2.04136e-06
1364	CLDN4	-1.28439	0.00117724	0.0123156
1281	COL3A1	1.28164	0.0068276	0.0433644
9333	TGM5	-1.28112	1.17751e-05	0.000394063
64838	FNDC4	-1.27996	1.71339e-09	5.31175e-07
283209	PGM2L1	1.27683	3.88773e-06	0.000163994
3678	ITGA5	1.27604	3.27717e-05	0.000873307
195814	SDR16C5	-1.27406	8.28832e-05	0.00173252
29851	ICOS	1.26936	0.00032289	0.00476988
7436	VLDLR	-1.26877	3.46679e-07	2.67557e-05
3162	HMOX1	-1.26866	0.000167425	0.00290785
29887	SNX10	1.26791	2.21042e-06	0.00010623
23597	ACOT9	1.26591	5.03812e-08	6.37323e-06
3956	LGALS1	1.26518	7.242e-05	0.00157825
9697	TRAM2	1.26429	2.67925e-06	0.000123294
10630	PDPN	1.26218	7.85641e-06	0.000291124
5796	PTPRK	1.25784	2.39949e-07	2.07934e-05
9805	SCRN1	1.25675	5.33254e-07	3.63389e-05
10052	GJC1	1.25622	3.62194e-06	0.000155405
1805	DPT	-1.25552	0.0061589	0.0403604
10161	LPAR6	-1.25429	5.40262e-05	0.00127731
3909	LAMA3	1.25264	1.25457e-06	6.92089e-05
10497	UNC13B	-1.25238	2.04469e-06	0.000100684
146691	TOM1L2	-1.25132	1.08073e-06	6.24355e-05
50862	RNF141	-1.25127	2.78477e-07	2.2702e-05
23556	PIGN	-1.24763	2.80427e-06	0.000127006
5468	PPARG	-1.2471	3.32024e-05	0.000881516
1894	ECT2	1.24689	0.002533	0.0212964
25859	PART1	-1.2465	1.30549e-05	0.000427109
10048	RANBP9	-1.24575	4.94309e-08	6.29541e-06
163747	LEXM	-1.24554	3.40967e-09	8.35768e-07
5033	P4HA1	1.24471	0.000293877	0.00444573
94240	EPSTI1	1.24304	0.00150234	0.0146855
6783	SULT1E1	1.24225	0.000680498	0.00824804
79671	NLRX1	-1.24112	8.10795e-09	1.55186e-06
11170	FAM107A	-1.23904	8.23387e-06	0.000301557
51083	GAL	1.23665	0.000642436	0.00792194
57447	NDRG2	-1.23609	0.000736194	0.0087387
8424	BBOX1	-1.23395	0.000699293	0.0084156
91147	TMEM67	1.23019	1.92069e-05	0.000587171
7037	TFRC	1.22948	0.00317262	0.0250745
8500	PPFIA1	1.22909	0.000692895	0.00837524
80271	ITPKC	-1.22852	1.90234e-07	1.7216e-05
7042	TGFB2	1.22722	2.8326e-05	0.000793235
345274	SLC10A6	-1.22663	0.00103086	0.0111172
401152	C4orf3	-1.2247	2.69996e-05	0.000766043
54852	PAQR5	-1.22361	3.37274e-05	0.000886945
1290	COL5A2	1.22334	1.28578e-05	0.000423041
55686	MREG	-1.22048	4.03351e-07	2.93304e-05
126969	SLC44A3	-1.2193	4.63721e-05	0.00113193
2110	ETFDH	-1.2174	6.35304e-05	0.0014351
55353	LAPTM4B	1.21633	7.46365e-08	8.42474e-06
340481	ZDHHC21	-1.21492	0.000184548	0.00313433
2644	GCHFR	-1.21288	2.05799e-06	0.000100887
25805	BAMBI	1.21274	0.00160042	0.0152738
55808	ST6GALNAC1	-1.21249	0.000889038	0.0100506
1366	CLDN7	-1.2095	9.85632e-05	0.00197225
311	ANXA11	-1.20823	4.38183e-07	3.14164e-05
6495	SIX1	1.20762	2.74989e-06	0.000125257
55793	FAM63A	-1.2052	3.32957e-09	8.35768e-07
81606	LBH	1.20396	2.4889e-06	0.000117825
5362	PLXNA2	-1.20314	6.6246e-07	4.3013e-05
2053	EPHX2	-1.20299	3.35748e-07	2.61439e-05
7353	UFD1L	1.20138	5.4251e-05	0.0012785
29984	RHOD	-1.199	2.82168e-05	0.000792837
633	BGN	1.1986	0.000389146	0.00552613
84649	DGAT2	-1.19839	2.68923e-05	0.000764762
23189	KANK1	-1.19542	4.08016e-08	5.47612e-06
1464	CSPG4	1.19408	3.50081e-07	2.67557e-05
2239	GPC4	1.19393	0.00759146	0.0466226
8985	PLOD3	1.19331	5.50959e-07	3.70861e-05
9462	RASAL2	-1.19278	7.56506e-07	4.74401e-05
5916	RARG	-1.19264	3.30294e-07	2.60577e-05
144406	WDR66	1.18928	0.000101171	0.00201386
6772	STAT1	1.18899	0.000350837	0.0050771
4239	MFAP4	-1.18852	0.00652562	0.0419986
658	BMPR1B	1.18729	1.9741e-06	9.83075e-05
28965	SLC27A6	-1.1852	1.58393e-08	2.62134e-06
30001	ERO1A	-1.1838	1.66898e-05	0.000518869
8900	CCNA1	1.18355	0.000752629	0.00887788
51514	DTL	1.18293	0.00130874	0.0133179
58476	TP53INP2	-1.18143	1.26879e-07	1.26942e-05
7852	CXCR4	1.18141	0.00348383	0.0268547
3730	ANOS1	1.18133	6.88213e-05	0.00151654
132299	OCIAD2	1.17979	1.29665e-06	7.11733e-05
4582	MUC1	-1.17912	0.0010851	0.0115774
9073	CLDN8	-1.1782	0.00118161	0.0123291
6279	S100A8	-1.17738	0.00174543	0.0162529
4192	MDK	1.17729	2.95639e-06	0.000131994
54602	NDFIP2	-1.17643	0.000814808	0.00942445
5150	PDE7A	1.17597	9.98973e-07	5.92498e-05
5649	RELN	-1.17525	2.6737e-07	2.21243e-05
5595	MAPK3	-1.17372	2.93903e-09	7.6107e-07
55577	NAGK	-1.17342	4.56383e-09	9.85757e-07
54502	RBM47	-1.172	1.31298e-05	0.000428147
4258	MGST2	-1.17129	1.55605e-07	1.47177e-05
7453	WARS	1.17043	0.000842807	0.0096219
5351	PLOD1	1.16891	1.03187e-06	6.04055e-05
90	ACVR1	1.16858	1.72137e-08	2.8066e-06
4070	TACSTD2	-1.16812	5.73798e-05	0.00132793
84188	FAR1	-1.16789	2.09397e-06	0.000102423
4478	MSN	1.16687	1.75939e-07	1.634e-05
11149	BVES	1.16681	0.00497424	0.034705
64073	C19orf33	-1.16461	9.08604e-06	0.00032309
3790	KCNS3	1.16324	0.000161936	0.00284014
7991	TUSC3	1.16258	8.34943e-05	0.00174033
201161	CENPV	1.15952	0.000724733	0.00866021
22849	CPEB3	-1.1593	6.90544e-07	4.43136e-05
92370	PXYLP1	1.15868	6.73365e-05	0.0014941
56952	PRTFDC1	1.15833	0.000957905	0.0105778
81610	FAM83D	-1.15705	1.03018e-05	0.000352648
2065	ERBB3	-1.15614	8.20126e-05	0.0017225
10226	PLIN3	-1.1548	5.68699e-08	6.87783e-06
80315	CPEB4	-1.15242	2.47075e-05	0.000711829
1284	COL4A2	1.15191	3.79391e-05	0.00097215
8780	RIOK3	-1.15183	4.40925e-08	5.77691e-06
10866	HCP5	1.15165	3.34906e-05	0.000884948
51050	PI15	1.15164	0.00653869	0.0420705
116372	LYPD1	1.15162	4.27591e-05	0.0010683
3236	HOXD10	1.14982	3.63625e-05	0.000940511
5538	PPT1	1.14859	0.000482832	0.00645271
84803	GPAT3	-1.1483	0.000160799	0.0028247
11275	KLHL2	-1.14671	2.31597e-05	0.000675188
4199	ME1	-1.14646	0.0028451	0.0231681
4605	MYBL2	1.1452	1.57167e-05	0.000494908
8323	FZD6	1.14511	1.86666e-05	0.000574644
84419	C15orf48	-1.14442	0.00152006	0.0148044
4017	LOXL2	1.14335	8.94059e-05	0.00183301
56122	PCDHB14	1.14321	0.000586937	0.00745212
3430	IFI35	1.14199	3.08834e-06	0.000135955
639	PRDM1	-1.14158	1.67568e-05	0.000520082
1001	CDH3	1.14032	0.000490572	0.00653631
771	CA12	-1.13969	0.000209913	0.00345321
7373	COL14A1	-1.13725	0.00063103	0.00784653
27347	STK39	-1.13667	1.05508e-06	6.14766e-05
7867	MAPKAPK3	-1.13653	8.01716e-07	4.9569e-05
11015	KDELR3	1.13532	0.000276002	0.00424115
200845	KCTD6	-1.13283	2.82776e-09	7.42255e-07
9182	RASSF9	-1.13175	0.0047367	0.0336675
201176	ARHGAP27	-1.13129	2.61679e-10	1.17547e-07
223	ALDH9A1	-1.12872	6.35826e-07	4.16523e-05
55796	MBNL3	-1.12812	5.59867e-07	3.75708e-05
10331	B3GNT3	-1.12712	6.49103e-05	0.00145598
3915	LAMC1	1.12705	9.17703e-06	0.000325799
8614	STC2	1.12524	9.84185e-06	0.000340385
990	CDC6	1.12499	0.00229415	0.0198571
10493	VAT1	-1.12443	2.98855e-08	4.41483e-06
27141	CIDEB	-1.12391	2.037e-06	0.000100586
2135	EXTL2	1.12244	0.000293279	0.0044449
643008	SMIM5	-1.12182	2.7546e-08	4.15285e-06
60681	FKBP10	1.12129	0.000548999	0.00709572
144501	KRT80	-1.12056	0.00100483	0.0109328
63916	ELMO2	-1.11996	3.94118e-08	5.38816e-06
55323	LARP6	1.11973	4.69406e-05	0.00114041
1557	CYP2C19	-1.11963	1.02248e-06	6.00964e-05
115004	MB21D1	1.11848	6.1447e-05	0.00140447
81552	VOPP1	1.11811	4.12833e-05	0.0010385
7003	TEAD1	-1.11283	2.8112e-06	0.000127058
6509	SLC1A4	1.10952	0.000152856	0.00271114
1282	COL4A1	1.1088	0.000125694	0.00234254
2769	GNA15	-1.10845	2.60917e-07	2.18353e-05
64078	SLC28A3	1.10716	0.00441955	0.0320207
6801	STRN	-1.10716	1.15407e-06	6.54698e-05
1397	CRIP2	-1.10557	6.88303e-05	0.00151654
79888	LPCAT1	1.10421	7.90569e-05	0.00167545
6678	SPARC	1.10352	0.000505188	0.00667049
54800	KLHL24	1.1013	0.000152316	0.00270647
81930	KIF18A	1.09795	0.00566176	0.0381571
4739	NEDD9	1.09756	0.000832635	0.00953188
2305	FOXM1	1.09708	0.000189885	0.00320273
84230	LRRC8C	1.09522	7.72447e-07	4.82104e-05
1889	ECE1	1.09315	1.44228e-07	1.40469e-05
63898	SH2D4A	-1.09126	5.2437e-06	0.000209472
652968	GATSL3	-1.09082	1.03301e-07	1.09316e-05
6990	DYNLT3	-1.0897	0.000165169	0.00288077
9728	SECISBP2L	-1.08841	5.11185e-05	0.00122168
9891	NUAK1	1.08837	6.53761e-05	0.00146091
148741	ANKRD35	-1.08694	4.59472e-08	5.94908e-06
768	CA9	1.08482	0.00236724	0.0203796
7538	ZFP36	-1.08405	1.23264e-05	0.000409844
257397	TAB3	-1.08242	1.2981e-08	2.26765e-06
5610	EIF2AK2	1.08231	0.00226015	0.0196313
54443	ANLN	1.08201	0.00062851	0.00782956
148213	ZNF681	-1.08148	0.00412746	0.0304558
7003	TEAD1	-1.08077	0.000167587	0.00290785
3383	ICAM1	1.08048	0.00135948	0.0137013
29089	UBE2T	1.08039	0.000274198	0.00422941
10749	KIF1C	-1.07806	9.08429e-11	6.05922e-08
2872	MKNK2	-1.0765	2.72873e-06	0.000124763
65125	WNK1	-1.07387	3.06171e-05	0.000839243
54625	PARP14	1.07291	5.29565e-05	0.00125599
128876	FAM83C	-1.07248	0.00021797	0.00355125
148022	TICAM1	-1.0692	5.43249e-09	1.10717e-06
222236	NAPEPLD	1.06737	1.56284e-05	0.000493539
79815	NIPAL2	-1.06602	0.00148761	0.0145852
283232	TMEM80	-1.06576	1.93631e-08	3.11096e-06
144165	PRICKLE1	1.0655	9.10072e-05	0.00185765
7049	TGFBR3	-1.06548	2.1434e-05	0.00063596
7168	TPM1	1.06297	0.000141595	0.00256937
4651	MYO10	1.06251	0.000451843	0.00615441
80821	DDHD1	1.06163	3.47753e-06	0.000150381
123036	TC2N	-1.05864	0.00425731	0.0312047
10642	IGF2BP1	1.05802	0.00210086	0.0186481
8522	GAS7	-1.05776	6.13898e-09	1.2166e-06
9368	SLC9A3R1	-1.05577	8.6798e-05	0.00179391
80232	WDR26	-1.05548	1.78638e-06	9.18098e-05
51090	PLLP	-1.05513	1.30072e-05	0.00042668
3268	AGFG2	-1.0542	9.09253e-08	9.8589e-06
5212	VIT	-1.05126	2.95481e-07	2.39112e-05
51148	CERCAM	1.05085	0.000125763	0.00234254
81607	PVRL4	-1.048	0.000313236	0.00466169
337975	KRTAP20-1	-1.04693	1.96685e-06	9.81688e-05
93099	DMKN	-1.04621	0.00464006	0.0332246
80223	RAB11FIP1	-1.04554	4.9791e-05	0.00119515
23650	TRIM29	-1.04434	1.20064e-06	6.72449e-05
493869	GPX8	1.04318	0.000779925	0.00914092
64400	AKTIP	-1.04166	0.00205313	0.0183493
91298	C12orf29	-1.04138	7.23234e-07	4.56135e-05
913	CD1E	-1.04104	0.00257831	0.0215784
154043	CNKSR3	-1.04088	2.50758e-06	0.000117937
323	APBB2	1.04083	3.21608e-05	0.000863033
347741	OTOP3	-1.04033	0.00094335	0.0104814
7351	UCP2	1.03934	0.00396581	0.0294605
23037	PDZD2	-1.039	0.000233681	0.00374348
1969	EPHA2	-1.03778	3.7858e-06	0.000161804
79991	OBFC1	-1.03746	6.89038e-08	8.02455e-06
9235	IL32	1.03736	0.000622603	0.00777661
50489	CD207	-1.03649	0.0021925	0.0191882
3628	INPP1	-1.0356	0.000130516	0.00240601
84168	ANTXR1	1.03513	0.000289462	0.00439101
51527	GSKIP	-1.03465	3.18281e-05	0.000858541
6712	SPTBN2	-1.03111	5.70819e-07	3.79806e-05
55165	CEP55	1.03085	0.00362011	0.0275812
27333	GOLIM4	1.0307	0.000530244	0.00689787
159963	SLC5A12	1.02987	0.00157316	0.0151341
991	CDC20	1.02859	0.00682456	0.0433644
27286	SRPX2	-1.02784	0.000197213	0.00328853
8766	RAB11A	-1.02555	7.03454e-07	4.47507e-05
84102	SLC41A2	1.02489	0.00379487	0.0285811
64063	PRSS22	-1.02485	0.000271015	0.00419501
351	APP	1.0243	1.06831e-07	1.11444e-05
2139	EYA2	-1.02392	0.000399192	0.00562164
9957	HS3ST1	-1.02387	0.00187829	0.0171905
2064	ERBB2	-1.02371	2.81928e-06	0.000127162
57162	PELI1	-1.02349	0.000416819	0.00579937
57153	SLC44A2	-1.0217	6.92862e-05	0.00152462
54981	NMRK1	-1.0211	0.000386331	0.00549678
9700	ESPL1	-1.021	3.37949e-06	0.000146429
10635	RAD51AP1	1.02033	0.000409599	0.00572061
5875	RABGGTA	-1.01976	1.16079e-06	6.56132e-05
23002	DAAM1	-1.01951	5.19263e-05	0.00123683
4862	NPAS2	-1.01935	4.40085e-05	0.00108474
51099	ABHD5	-1.01904	3.42738e-05	0.000899578
79961	DENND2D	-1.01863	0.000114505	0.002204
29070	CCDC113	1.01732	0.00520041	0.0358379
1182	CLCN3	-1.01694	1.99596e-05	0.000604306
5372	PMM1	-1.01637	1.90845e-07	1.7216e-05
23077	MYCBP2	-1.01604	0.00626955	0.0409016
3691	ITGB4	1.01407	2.13942e-08	3.36363e-06
1300	COL10A1	1.01327	4.11669e-05	0.00103798
134147	CMBL	1.01324	0.000168434	0.00291522
5880	RAC2	1.01322	1.47815e-05	0.000470848
7204	TRIO	1.01181	3.6015e-06	0.000154829
54209	TREM2	1.01089	0.00052239	0.00681584
3604	TNFRSF9	1.01017	0.00143184	0.0141456
8087	FXR1	1.01	0.00102374	0.0110567
8997	KALRN	-1.00987	8.095e-09	1.55186e-06
57685	CACHD1	1.00893	0.00180243	0.0166345
1021	CDK6	1.00819	0.00160053	0.0152738
4779	NFE2L1	1.00802	3.54029e-07	2.67785e-05
51088	KLHL5	1.00698	6.85432e-05	0.00151494
84975	MFSD5	-1.0065	5.20107e-06	0.000208312
5627	PROS1	-1.00542	0.000263778	0.00411191
84617	TUBB6	-1.00526	6.04896e-07	3.97444e-05
4628	MYH10	1.00481	2.7554e-05	0.000778552
7164	TPD52L1	-1.00451	4.04895e-06	0.000169432
9638	FEZ1	1.00317	0.000185731	0.00314471
5996	RGS1	1.00209	0.00354812	0.0271996
10611	PDLIM5	-1.0012	5.93622e-06	0.000234162
113130	CDCA5	1.00076	0.000110067	0.00214105
